# Supplementary material for: Evaluation of Prolonged Walking in Persons with Multiple Sclerosis: Reliability of the Spatio-Temporal Walking Variables during the 6-Minute Walk Test
Source: Sensors (Basel). 2021 Apr 28;21(9):3075. doi: 10.3390/s21093075 (PMC8125198; doi:10.3390/s21093075)
Supplement: Supplementary file 1 [file sensors-21-03075-s001.zip]

Archive with 1 entries (1 files):
- sensors-1162810-supplementary.pdf
